# Supplementary material for: Approachability and Sensory Changes Following Mild Traumatic Brain Injury in Pigs
Source: Biomedicines. 2024 Oct 23;12(11):2427. doi: 10.3390/biomedicines12112427 (PMC11591678; doi:10.3390/biomedicines12112427)
Supplement: Supplementary file 1 [file biomedicines-12-02427-s001.zip › Table S2.xlsx]

## Sheet: VF_supplement
Case	Sex	Injury	Stimulus Location	Pre (g force)	1D (g force)	2D (g force)	3D (g force)	1W (g force)
6310	Male	1.8	Ear	300	NR	NR	NR	NR
			Tail	180	NR	NR	NR	NR
6335	Male	Sham	Ear	100	NR	NR	100	NR
			Tail	180	300	26	26	NR
6346	Male	Sham	Ear	100	NR	NR	NR	NR
			Tail	NR	NR	180	NR	NR
6352	Male	2.04	Ear	100	NR	NR	NR	NR
			Tail	NR	NR	NR	NR	NR
6353	Male	2.51	Ear	180	NR	NR	NR	NR
			Tail	100	180	26	300	NR
6355	Male	Sham	Ear	NR	NR	300	NR	NR
			Tail	26	NR	4	180	180
6445	Male	Sham	Ear	0.02	0.02	0.02	0.07	0.4
			Tail	180	300	60	26	26
6526	Male	1.75	Ear	NR	NR	300	NR	NR
			Tail	180	60	60	NR	NR
6535	Male	Sham	Ear	0.01	0.01	0.01	0.01	0.01
			Tail	60	0.4	0.04	26	8
6537	Male	1.64	Ear	100	NR	NR	NR	NR
			Tail	300	NR	26	26	8
6896	Male	1.64	Ear	NR	NR	NR	NR	NR
			Tail	15	4	26	15	10
6318	Female	Sham	Ear	2	1.4	2	0.04	NR
			Tail	NR	NR	NR	NR	NR
6321	Female	1.83	Ear	0.008	0.008	0.008	0.008	0.008
			Tail	0.4	NR	NR	NR	NR
6317	Female	Sham	Ear	6	NR	NR	NR	NR
			Tail	NR	NR	NR	NR	26
6759	Female	2.07	Ear	1	0.4	NR	NR	NR
			Tail	100	180	180	180	NR
6755	Female	1.34	Ear	NR	NR	NR	NR	NR
			Tail	60	NR	NR	NR	NR
6752	Female	Sham	Ear	NR	NR	300	NR	NR
			Tail	100	180	26	26	60
6799	Female	Sham	Ear	26	NR	26	26	15
			Tail	NR	26	100	NR	NR
6786	Female	Sham	Ear	4	10	15	26	26
			Tail	8	60	26	10	26
6800	Female	1.47	Ear	NR	NR	NR	60	180
			Tail	60	26	60	60	NR
6793	Female	1.61	Ear	15	2	0.6	0.4	NR
			Tail	NR	NR	NR	300	NR
6840	Female	Sham	Ear	8	10	0.6	NR	NR
			Tail	NR	26	26	26	26
6796	Female	2.07	Ear	0.008	0.008	0.008	0.008	0.008
			Tail	0.008	NR	NR	NR	NR
6214	Female	1.9	Ear	10	6	8	8	6
			Tail	100	NR	180	NR	NR
